# Supplementary material for: The Relationship between Phytoplankton Distribution and Water Column Characteristics in North West European Shelf Sea Waters
Source: PLoS One. 2012 Mar 27;7(3):e34098. doi: 10.1371/journal.pone.0034098 (PMC3313960; doi:10.1371/journal.pone.0034098)
Supplement: File S1 — Full taxonomic data set. (XLS) [file pone.0034098.s001.xls]

## Sheet: Sheet1
Cell counts (Cells L-1)
Date	29.9.1						29.9.1			29.9.1						30.9.1				30.9.1						30.9.1						30.9.1						3.10.1						4.10.1
total depth	180m						35 m			96 m						41.5 m				135 m						146 m						220 m						2200 m						1850 m
station no.	1G						2G			4G						6G				7G						9G						10G						M						F
depth	5 m	15 m	40m	80m	120m	171m	5 m	15m	25m	5 m	15m	30m	40m	60m	85m	5 m	15 m	30m	35m	5 m	15m	40m	80m	100m	130m	5 m	15m	40m	60m	80m	130m	5 m	30 m	50 m	100 m	150 m	190 m	5 m	15m	30m	100m	1000m	2150m	5 m	15m	30m	100m	850m	1800m
Group/ Species	1G05	1G15	1G40	1G80	1G120	1G171	2G05	2G15	2G25	4G05	4G15	4G30	4G40	4G60	4G85	6G05	6G15	6G30	6G45	7G05	7G15	7G40	7G80	7G100	7G130	9G05	9G15	9G40	9G60	9G80	9G130	10G05	10G30	10G50	10G100	10G150	10G190	M05	M15	M30	M100	M1000	M2150	F05	F15	F30	F100	F850	F1800
P. seriata group (seriata/australis/fraudulenta)	11580	10980	16960	2300	920	13	11960	12960	13360	5900	7960	6000	5220	1740	220	4900	3260	1140	1460	1420	2320	1800	980	480	40	0	200	420	140	60	20	9060	220	20	0	0	40	80	20	0	0	0	0	0	0	0	0	0	0
P.seriata group (multiseries/pungens)	7360	5120	9860	620	820	19	7440	5560	5060	9800	5720	11180	5120	680	260	7240	3300	260	900	2780	4060	3000	1180	100	20	0	200	160	360	20	0	8400	660	380	340	0	0	0	0	0	0	0	0	40	0	0	0	0	0
P. delicatisima group	380	80	860	60	140	5	120	180	200	420	500	420	100	60	20	260	420	740	840	540	40	40	20	0	0	40	60	40	20	20	0	680	20	0	0	0	0	0	0	320	0	0	0	600	0	220	0	0	0
P. delicatissima group (thinner)	1500	1060	1220	1120	800	35	2380	3140	2320	920	1280	1140	660	1140	840	1640	1940	1080	760	980	1420	1300	1280	1320	640	280	200	560	640	280	140	3060	1180	2240	340	140	140	5020	5120	6320	140	20	0	3340	4660	5340	3200	0	0
Asterionellopsis glacialis	10280	13160	8800	1520	1940	7	5880	9760	6600	8000	5040	4040	2480	440	40	2960	5480	180	960	1440	940	1340	800	20	40	0	20	0	0	60	60	4480	140	140	20	0	40	0	0	0	0	0	0	0	0	0	0	0	0
Chaetoceros spp. big	126311	7760	50032.2	2720	1080	125	40189.8	225555	311676	23360	41420.1	32360	10040	2200	220	25040	12840	1740	3240	4880	4400	9320	2440	200	200	0	0	340	140	60	60	22840	620	420	60	0	0	20	0	0	0	0	0	0	280	120	0	0	0
Chaetoceros spp. small	414201	169781	194387	5920	3420	18	201769	6940	5200	341203	539691	561016	92682.5	2680	180	122800	202589	8180	17100	154197	76278.5	47960	10680	380	0	180	260	660	40	0	0	250981	400	220	160	0	0	220	0	0	0	0	0	0	0	0	180	0	0
Cylindrotheca closterium	1080	1160	940	640	580	22	1300	1000	1180	440	200	360	340	220	140	460	380	320	180	380	360	240	400	20	20	60	20	100	60	80	40	600	300	440	60	40	100	620	700	600	0	0	0	600	360	640	120	0	0
Ditylum brightwellii	640	480	660	120	100	1	440	220	480	740	480	620	160	80	20	460	380	0	100	280	240	140	40	0	0	0	0	0	0	0	20	220	80	120	0	0	0	0	0	0	0	0	0	0	0	0	0	0	0
Eucampia zodiacus	2880	4260	5520	800	2020	5	2840	10120	4600	8240	11560	6000	2720	620	80	5200	4680	1360	1920	2840	6520	4320	1200	0	20	40	20	120	60	20	0	3920	520	80	260	0	0	0	0	0	0	0	0	0	0	0	0	0	0
Guinardia delicatula	2080	3760	440	500	240	27	1040	1420	1280	1720	2760	1120	540	320	240	2480	1960	180	540	1160	1100	980	800	180	80	0	140	520	100	20	0	540	120	120	60	0	0	0	0	0	0	0	0	0	0	0	0	0	0
Lauderia annulata	13360	9320	13320	2420	1260	109	7480	19600	24240	88600	93000	91880	40600	21940	2440	86880	76600	13640	11160	38240	33800	50800	12300	1660	60	1800	1120	4620	2180	1420	100	54440	1260	100	1580	80	60	0	0	0	0	0	0	0	0	0	0	0	0
Leptocylindrus danicus	2840	1340	4320	740	0	12	2180	2960	4880	8160	8400	7840	1880	1280	60	6720	5200	1020	960	3280	3180	5520	1940	0	0	80	0	300	120	0	0	4840	80	0	0	0	0	0	0	0	0	0	0	0	0	0	0	0	0
Paralia sulcata	0	0	0	640	700	12	100	0	720	0	0	0	0	0	0	100	0	120	0	240	40	200	40	0	260	0	0	0	0	0	340	0	0	200	300	0	320	0	0	0	0	0	0	0	0	0	0	0	0
Pleurosigma\gyrosigma	40	140	60	60	0	2	40	60	180	80	20	0	20	0	40	60	40	40	20	20	20	100	140	20	0	0	0	40	0	0	20	40	80	60	80	0	0	0	160	0	0	0	0	0	0	20	0	0	0
Rhizosolenia setigera	520	320	560	120	300	11	460	440	500	40	60	0	20	20	20	2080	1480	460	440	980	1180	920	580	220	60	20	20	60	40	80	20	2900	1200	640	100	160	140	220	400	280	0	0	0	0	0	0	40	0	0
Rhizosolenia styliformis	280	60	20	0	0	0	0	20	140	1340	1840	1140	400	440	360	0	0	0	0	40	40	80	0	0	0	60	240	320	280	40	160	160	0	0	0	0	0	0	0	0	0	0	0	100	320	260	0	0	0
Stephanopyxis turris	0	0	0	0	0	0	0	0	0	0	0	0	40	0	100	0	0	0	0	120	0	0	0	0	0	0	0	0	0	0	0	0	0	0	0	0	0	0	0	0	0	0	0	0	0	0	0	0	0
Thalassionem nitzschoides	1340	700	1240	700	700	23	1640	1560	960	320	260	260	200	100	0	260	0	80	80	420	220	160	40	0	0	0	0	0	0	0	0	600	420	120	0	0	0	0	0	0	0	0	0	0	0	0	0	0	0
Thalassiosira spp.	3240	1220	3000	1360	1080	42	1520	4340	3480	12160	9840	11240	4480	300	340	5040	6640	240	680	2020	1880	1400	2420	60	60	0	0	120	0	20	60	10000	1080	580	60	0	0	1380	340	320	0	0	0	260	340	260	20	0	20
Dinoflagellates (big - Protoperidinium dominated)	2740	5300	2200	200	780	32	3580	2220	3540	6560	5660	3980	1480	1380	480	2600	5660	2120	2120	2900	3100	2480	1980	740	360	3500	2240	1900	1120	500	240	4440	320	300	280	80	60	1000	1000	1120	180	0	0	2740	1900	1460	300	20	40
Dinoflagellates (small)	5900	5460	3420	2920	3100	134	5680	4620	3740	15860	13600	12740	6080	6820	4500	6840	11460	4320	5600	8540	6420	5060	4520	3980	2060	17140	11860	7740	3100	3760	1560	5580	1880	2480	2040	840	1580	10200	8020	10400	1840	420	140	11160	15840	16520	1320	120	300
Ceratium furca	180	140	40	0	0	0	160	380	200	40	160	100	20	0	0	60	60	20	0	60	40	40	20	0	0	0	0	0	0	0	0	40	0	20	0	0	0	0	40	60	0	0	0	40	40	80	0	0	0
Ceratium fusus	100	140	140	0	0	0	220	140	140	200	40	80	20	0	0	40	20	0	0	220	40	40	40	20	0	0	0	0	20	0	0	80	0	0	0	0	0	100	180	180	0	0	0	80	60	40	0	0	0
Ceratium horridum	0	0	0	0	0	0	40	0	0	0	120	20	0	0	0	160	60	20	0	60	20	80	0	0	0	60	60	40	0	0	0	0	0	0	0	0	0	0	0	0	0	0	0	0	20	0	0	0	0
Ceratium lineatum	2560	2080	80	0	20	0	1520	1660	1380	1740	2460	2260	40	0	0	1120	1040	60	120	720	360	60	220	0	20	100	20	40	0	0	0	400	0	0	0	0	0	60	100	80	0	0	0	0	0	0	0	0	0
Ceratium tripos	0	20	0	0	0	0	20	40	0	100	60	20	20	0	0	20	60	0	20	60	100	80	0	0	0	0	0	40	0	0	0	20	0	0	0	0	0	0	0	0	0	0	0	80	100	40	0	0	0
Dinophysis acuminata	40	20	0	0	0	0	20	80	40	80	0	0	20	0	0	40	40	0	0	40	20	0	0	0	0	0	0	0	0	0	0	60	0	0	20	0	0	0	0	0	0	0	0	0	0	0	0	0	0
Dinophysis acuta	300	80	0	0	0	0	100	80	140	220	120	200	0	0	0	100	20	0	0	80	60	0	40	0	0	0	0	0	0	0	0	0	0	0	0	0	0	0	0	0	0	0	0	0	0	0	0	0	0
Dinophysis norvegica	0	0	0	0	0	0	20	0	0	20	200	100	0	0	0	60	0	0	0	0	0	20	20	0	100	0	0	20	0	0	20	0	0	0	0	0	20	0	0	0	0	0	0	0	20	20	0	0	0
Prorocentrum micans	400	180	420	480	560	31	300	200	400	200	380	140	40	0	60	140	200	20	40	300	120	140	80	0	20	40	60	60	20	20	20	40	0	20	0	0	20	0	0	0	0	0	0	0	0	0	0	0	0
Dictyocha speculum	160	480	300	0	40	0	120	60	80	20	20	0	20	0	0	40	100	0	0	60	60	20	20	0	0	0	40	40	0	0	0	60	0	0	0	0	0	20	0	60	0	0	0	0	20	20	0	0	0
Ebria sp.	40	20	0	0	0	0	40	40	20	20	40	40	0	0	0	0	40	0	0	0	0	0	0	0	0	0	0	0	0	0	0	0	0	0	0	0	0	20	20	0	0	0	0	0	0	0	0	0	0
Coriethron sp.	0	240	80	40	60	2	20	120	240	0	40	20	20	0	0	60	60	0	20	0	40	20	20	0	0	0	0	20	0	0	0	60	20	0	0	0	0	0	0	0	0	0	0	0	0	0	0	0	0
Guinardia striata	0	0	0	0	0	0	0	0	0	60	380	20	0	80	0	220	0	40	380	0	60	140	60	0	0	0	40	80	0	0	0	0	0	0	0	0	0	0	0	0	0	0	0	60	0	0	0	0	0
Meuniera membranacea	0	0	0	0	0	0	0	0	0	0	0	0	0	0	80	0	0	0	80	20	200	0	20	0	0	0	0	0	100	0	20	0	0	0	0	0	0	0	0	0	0	0	0	0	0	0	0	0	0
Leptocylindrus minimus	0	0	0	0	0	0	0	0	0	0	0	0	0	0	0	0	0	0	0	0	0	0	0	0	0	0	0	0	0	0	0	0	0	0	0	0	0	0	0	0	0	0	0	140	0	0	0	0	0
Skeletonema costatum	0	80	0	0	0	0	0	0	0	0	0	0	220	120	0	0	0	0	0	0	0	0	0	0	120	0	0	0	0	0	0	0	0	200	0	0	0	0	0	0	0	0	0	0	0	0	0	0	0
Cerataulina pelagica	0	0	0	0	0	0	0	0	0	0	0	0	0	0	0	0	0	80	0	0	0	0	0	0	0	0	0	0	0	0	0	0	0	0	0	0	0	0	0	0	0	0	0	0	0	0	0	0	0
Dactyliosolen sp.	0	0	0	0	0	0	0	0	0	0	0	0	0	0	0	0	0	0	0	0	0	0	0	0	0	0	0	0	0	40	0	0	0	0	0	0	0	800	680	700	0	0	0	0	0	820	0	0	0
P. americana	7420	0	0	0	0	0	3500	0	0	10360	0	0	0	0	0	7840	0	0	0	4660	0	0	0	0	0	20	0	0	0	0	0	10500	0	0	0	0	0	0	0	0	0	0	0	0	0	0	0	0	0
